# Supplementary material for: COVID-19 Vaccine Booster Hesitancy (VBH) of Healthcare Workers in Czechia: National Cross-Sectional Study
Source: Vaccines (Basel). 2021 Dec 6;9(12):1437. doi: 10.3390/vaccines9121437 (PMC8705445; doi:10.3390/vaccines9121437)
Supplement: Supplementary file 1 [file vaccines-09-01437-s001.zip]

Archive with 1 entries (1 files):
- vaccines-1491656-supplementary.pdf
